# Supplementary material for: Interplay between OmpA and RpoN Regulates Flagellar Synthesis in Stenotrophomonas maltophilia
Source: Microorganisms. 2021 Jun 4;9(6):1216. doi: 10.3390/microorganisms9061216 (PMC8229486; doi:10.3390/microorganisms9061216)
Supplement: Supplementary file 1 [file microorganisms-09-01216-s001.zip]

Archive with 1 entries (1 files):
- microorganisms-1208150-supplementary.pdf
